# Supplementary material for: Zika virus prM protein contains cholesterol binding motifs required for virus entry and assembly
Source: Nat Commun. 2023 Nov 13;14:7344. doi: 10.1038/s41467-023-42985-x (PMC10643666; doi:10.1038/s41467-023-42985-x)
Supplement: Supplementary file 6 — Source Data [file 41467_2023_42985_MOESM6_ESM.xlsx]

## Sheet: Fig.1c
	Figure 1: Cholesterol photoaffinity labeling of ZIKV infected Huh7-Lunet cells identifies prM as likely cholesterol binding protein
		Repeat 1								Repeat 2								Repeat 3								Repeat 4

## Sheet: Fig.1d
	Figure 1: Cholesterol photoaffinity labeling of ZIKV infected Huh7-Lunet cells identifies prM as likely cholesterol binding protein
				Repeat number
				#1	#2	#3	#4		Mean	SEM	TEST	P-Value	P-Value summary	Significantly different (P<0.05)	One- or two-tailed P value?
		prM	UV (-)	0.17	0.02	0.01	0.02		0.055	0.0384057	Ratio paired t test	0.0186	*	yes	two-tailed
			UV (+)	0.65	0.25	0.65	0.71		0.565	0.105948
		M	UV (-)	0.13	0.013	0.01	0.01		0.04075	0.0297584	Ratio paired t test	0.0048	**	yes	two-tailed
			UV (+)	1.1	0.081	0.23	0.23		0.41025	0.232583
		Env	UV (-)	0.11	0.09	0.005	0.003		0.052	0.0280149	Ratio paired t test	0.2194	ns	no	two-tailed
			UV (+)	0.13	0.07	0.02	0.03		0.0625	0.0249583

## Sheet: Fig.1f
	Figure 1: Cholesterol photoaffinity labeling of ZIKV infected Huh7-Lunet cells identifies prM as likely cholesterol binding protein
		Repeat 1						Repeat 2

## Sheet: Fig.2d
	Figure 2: Identification of cholesterol-binding motifs in the M-domain of the ZIKV prM protein
		Repeat 1							Repeat 2							Repeat 3							Repeat 4							Repeat 5

## Sheet: Fig.2e
	Figure 2: Identification of cholesterol-binding motifs in the M-domain of the ZIKV prM protein
				Repeat number
				#1	#2	#3	#4	#5		Mean	SEM	TEST	P-Value	Summary	Significant?
			WT	0.71	1.04	1.41	1.02	0.81		0.998	0.1205
		CRAC	1-A	0.91	1.17	1.34	1.43	1.05		1.18	0.09434	one-way ANOVA	0.481	ns	no
			1-S	0.83	1.21	1.12	1.37	0.92		1.09	0.09752	one-way ANOVA	0.9359	ns	no
		CARC	2-A	0.48	0.63	0.36	0.6	0.72		0.558	0.06264	one-way ANOVA	0.0058	**	yes
			2-S	0.3	0.41	0.28	0.49	0.42		0.38	0.03937	one-way ANOVA	0.0001	***	yes
			3-A	0.29	0.44	0.16	0.68	0.52		0.418	0.09013	one-way ANOVA	0.0003	***	yes
			3-S	0.34	0.32	0.36	0.66	0.58		0.452	0.07003	one-way ANOVA	0.0006	***	yes
												* alpha: 0.05
												** Dunnett's multiple comparisons test vs. WT

## Sheet: Fig.3f
	Figure 3: Atomistic molecular dynamics simulations
				Repeat number
		CHOL:POPC (mol%:mol%)	construct	#1	#2	#3	#4	#5	#6	#7	#8	#9	#10		Mean	SEM
		10:90	WT	0.0179453	0.0217051	0.021103	0.0283016	0.00823118	0.0230553	0.0129332	0.016936	0.00940033	0.00845158		0.0168063	0.00218111
			CARC 2-A	0.0285207	0.0104583	0.020567	0.016035	0.00596622	0.0335796	0.0226703	0.0556784	0.0380569	0.0346839		0.0266216	0.00464797
			CARC 2-S	0.0174927	0.0325236	0.0257976	0.0220624	0.0293573	0.0262622	0.00331701	0.0143856	0.0361776	0.0291988		0.0236575	0.00307349
			CARC 3-A	0.0752663	0.0218098	0.0448501	0.045454	0.0232237	0.0612304	0.020695	0.0119813	0.0439438	0.0126938		0.0361148	0.0067725
			CARC 3-S	0.0126864	0.0144899	0.0358912	0.007682	0.00676352	0.0313917	0.0125084	0.0117759	0.0132385	0.00697088		0.0153398	0.00318878
		20:80	WT	0.119288	0.0842817	0.103329	0.0842212	0.0847908	0.0744978	0.140423	0.0837386	0.0667492	0.0876863		0.0929006	0.00700201
			CARC 2-A	0.0559045	0.0526274	0.068775	0.0552754	0.0427127	0.0364807	0.0404242	0.0426538	0.0902911	0.0648107		0.0549955	0.00516054
			CARC 2-S	0.0451304	0.0540841	0.050157	0.0249947	0.077218	0.0328098	0.0275196	0.0412984	0.0205474	0.0305419		0.0404301	0.00538861
			CARC 3-A	0.0497979	0.0463645	0.0272328	0.127417	0.0676908	0.0677672	0.037898	0.0917402	0.0354346	0.0774408		0.0628784	0.00963154
			CARC 3-S	0.0875662	0.0880536	0.0675496	0.0833903	0.0713101	0.0743714	0.0540547	0.0798895	0.0970516	0.0580264		0.0761263	0.00433657
		30:70	WT	0.142165	0.0800566	0.157391	0.0898936	0.143385	0.134819	0.127294	0.126794	0.100786	0.150201		0.125279	0.00833978
			CARC 2-A	0.0523734	0.10227	0.0798243	0.109601	0.125334	0.0917208	0.140349	0.134947	0.114151	0.0839707		0.103454	0.00860895
			CARC 2-S	0.132045	0.182438	0.131977	0.182464	0.163109	0.142377	0.159476	0.178735	0.149028	0.132032		0.155368	0.00661183
			CARC 3-A	0.126213	0.107054	0.0728272	0.0869947	0.0870036	0.10405	0.105787	0.125951	0.0965618	0.0936701		0.100611	0.00535912
			CARC 3-S	0.098559	0.0545734	0.103409	0.130709	0.0927219	0.104611	0.100097	0.0894538	0.086872	0.134855		0.0995862	0.00714247

## Sheet: Fig.3g
	Figure 3: Atomistic molecular dynamics simulations
			M-protein (mutant)
			WT		CARC 2-A		CARC 2-S		CARC 3-A		CARC 3-S
		[CHOL]/mol%	Hill Eqn.	Std. Error	Hill Eqn.	Std. Error	Hill Eqn.	Std. Error	Hill Eqn.	Std. Error	Hill Eqn.	Std. Error
		0	0	0	0	0	0	0	0	0	0	0
		2	0	0	0.002	0.001	0.001	0	0.004	0.002	0.001	0
		4	0.002	0	0.005	0.002	0.003	0.001	0.008	0.004	0.002	0.001
		6	0.005	0.001	0.009	0.003	0.006	0.001	0.013	0.005	0.005	0.001
		8	0.009	0.001	0.013	0.003	0.01	0.002	0.019	0.005	0.008	0.002
		10	0.014	0.002	0.018	0.003	0.016	0.002	0.024	0.006	0.013	0.002
		12	0.021	0.002	0.024	0.004	0.022	0.003	0.03	0.006	0.018	0.003
		14	0.03	0.002	0.03	0.004	0.029	0.003	0.037	0.006	0.025	0.003
		16	0.039	0.002	0.036	0.004	0.037	0.003	0.043	0.006	0.032	0.003
		18	0.05	0.003	0.043	0.004	0.046	0.003	0.05	0.005	0.04	0.003
		20	0.063	0.003	0.05	0.004	0.056	0.003	0.057	0.005	0.05	0.003
		22	0.076	0.004	0.058	0.004	0.066	0.004	0.064	0.005	0.06	0.004
		24	0.09	0.005	0.065	0.005	0.077	0.004	0.071	0.005	0.07	0.004
		26	0.106	0.006	0.073	0.006	0.089	0.005	0.078	0.006	0.082	0.005
		28	0.122	0.007	0.081	0.007	0.101	0.006	0.085	0.007	0.094	0.007
		30	0.14	0.009	0.09	0.008	0.114	0.007	0.092	0.008	0.107	0.008
		32	0.158	0.011	0.098	0.01	0.127	0.009	0.1	0.009	0.121	0.01
		34	0.176	0.013	0.107	0.012	0.14	0.01	0.107	0.011	0.134	0.012
		36	0.195	0.015	0.115	0.013	0.154	0.012	0.115	0.013	0.149	0.014
		38	0.214	0.017	0.124	0.015	0.168	0.014	0.122	0.014	0.164	0.017
		40	0.234	0.019	0.133	0.017	0.182	0.016	0.129	0.016	0.179	0.019
		42	0.254	0.021	0.142	0.02	0.196	0.018	0.137	0.018	0.194	0.022
		44	0.273	0.023	0.151	0.022	0.211	0.02	0.144	0.02	0.209	0.025

## Sheet: Fig.4b
	Figure 4: Mutations targeting the cholesterol binding motifs within the M-domain of the prM protein affect virus spread
				Repeat number
		time point	construct	#1	#2	#3	#4	#5	#6		Mean	SEM	TEST	P-Value	Summary	Significant?
		24 h.p.t.	WT	0.88	1.94	0.4	1.07	1.4	0.99		1.11333	0.211812
			GAA	1.35		0.59	0.71	1.68	1.05		1.076	0.201336	2-way ANOVA	0.9719	ns	no
			2-A	1.34	2.62	0.35	1.02	1.14	0.71		1.19667	0.318043	2-way ANOVA	0.9343	ns	no
			2-S	2	1.91	0.41	1.3	0.82	0.6		1.17333	0.27558	2-way ANOVA	0.9527	ns	no
			3-A	1.98	1.77	0.47	0.89	0.82	0.83		1.12667	0.245719	2-way ANOVA	0.9895	ns	no
			3-S	2.25	1.58	0.41	1.06	1.14	0.56		1.16667	0.276715	2-way ANOVA	0.9579	ns	no
		48 h.p.t.	WT	0.91	4.26	6.54	9.78	1.75	1.91		4.19167	1.39864
			GAA	0.36		0.27	0.29	0.3	0.26		0.296	0.0174929	2-way ANOVA	0.0005	***	yes
			2-A	2.87	6.29	7.05	8.11	2.02	2.48		4.80333	1.08127	2-way ANOVA	0.5457	ns	no
			2-S	5.58	5.58	4.32	6.74	1.58	2.76		4.42667	0.793821	2-way ANOVA	0.8162	ns	no
			3-A	3.45	2.73	2.12	9.02	1.52	1.01		3.30833	1.19541	2-way ANOVA	0.3837	ns	no
			3-S	3.23	2.45	2.31	4.72	0.82	1.63		2.52667	0.549998	2-way ANOVA	0.1034	ns	no
													* alpha: 0.05
													** Uncorrected Fisher's LSD vs. WT

## Sheet: Fig.4c
	Figure 4: Mutations targeting the cholesterol binding motifs within the M-domain of the prM protein affect virus spread
				Repeat number
		time point	construct	#1	#2	#3	#4	#5	#6		Mean	SEM	TEST	P-Value	Summary	Significant?
		72 h.p.t.	WT	6.32	25.58	29.45	18.38	7.11	10.06		16.15	4.02586
			GAA	0.38		0.06	0.13	0.08	0.08		0.146	0.0596322	2-way ANOVA	0.5847	ns	no
			2-A	27.35	49.98	29.72	16.64	3.73	5.64		22.1767	7.07363	2-way ANOVA	0.8292	ns	no
			2-S	40.13	37.36	19.93	11.6	3.85	4.79		19.61	6.50232	2-way ANOVA	0.9014	ns	no
			3-A	8.98	6.16	2.94	5.99	1.47	0.89		4.405	1.28632	2-way ANOVA	0.6743	ns	no
			3-S	8.06	5.23	2.4	3.63	0.71	1.63		3.61	1.09881	2-way ANOVA	0.6536	ns	no
		96 h.p.t.	WT	40.97	89.88	122.22	44.94	25.05	38.14		60.2	15.3321
			GAA	0.06		0.03	0.06	0.05	0.05		0.05	0.00547723	2-way ANOVA	0.0425	*	yes
			2-A	141.04	74.37	118.06	29.79	13.61	16.45		65.5533	22.3019	2-way ANOVA	0.848	ns	no
			2-S	133.44	68.91	99.96	30.27	16.83	17.19		61.1	19.6999	2-way ANOVA	0.9743	ns	no
			3-A	19.25	8.86	3.91	4.68	1.77	0.98		6.575	2.77466	2-way ANOVA	0.0578	ns	no
			3-S	12.52	5.94	1.92	2.46	0.56	1.24		4.10667	1.84784	2-way ANOVA	0.0474	*	yes
		120 h.p.t.	WT	302.33		78.79	136.55	96.56			153.558	51.0403
			GAA	0.14		0.02	0.03	0.03			0.055	0.0284312	2-way ANOVA	<0.0001	****	yes
			2-A	339.36		76.46	37.36	54.19			126.843	71.2902	2-way ANOVA	0.4812	ns	no
			2-S	302.33		62.68	32.3	55.46			113.192	63.3779	2-way ANOVA	0.2791	ns	no
			3-A	4.9		3.5	1.75	0.72			2.7175	0.926538	2-way ANOVA	<0.0001	****	yes
			3-S	2.07		1.28	0.42	0.91			1.17	0.347874	2-way ANOVA	<0.0001	****	yes
													* alpha: 0.05
													** Uncorrected Fisher's LSD vs. WT

## Sheet: Fig.4e
	Figure 4: Mutations targeting the cholesterol binding motifs within the M-domain of the prM protein affect virus spread
				Repeat number
		time point	construct	#1	#2	#3	#4		Mean	SEM	TEST	P-Value	Summary	Significant?
		72 h.p.t.	WT	34.53	10.56	7.45	7.57		15.0275	6.54051
			GAA	0.55	1.02	4.08	3.06		2.1775	0.836006	2-way ANOVA	0.2173	ns	no
			2-A	21.06	11.61	9.87	3.8		11.585	3.57449	2-way ANOVA	0.7394	ns	no
			2-S	38.51	13.35	6.28	2.12		15.065	8.15147	2-way ANOVA	0.9971	ns	no
			3-A	3.08	6.13	5.6	3.33		4.535	0.777137	2-way ANOVA	0.3126	ns	no
			3-S	3.63	5.21	2.06	1.91		3.2025	0.773987	2-way ANOVA	0.2557	ns	no
		96 h.p.t.	WT	53.12	32.78	12.93	57.12		38.9875	10.19
			GAA	2.46	0.68	1.45	2.99		1.895	0.515792	2-way ANOVA	0.0007	***	yes
			2-A	46.66	76.05	16.21	23.03		40.4875	13.5307	2-way ANOVA	0.8847	ns	no
			2-S	41.94	63.98	24.88	22.87		38.4175	9.53432	2-way ANOVA	0.956	ns	no
			3-A	22.8	23.07	12.57	4.26		15.675	4.52212	2-way ANOVA	0.0276	*	yes
			3-S	6.03	6.58	2.65	2.45		4.4275	1.09054	2-way ANOVA	0.0014	**	yes
		120 h.p.t.	WT	87.88	92.44	49.41	65.95		73.92	10.0089
			GAA	1.95	0.07	0.71	1.56		1.0725	0.422697	2-way ANOVA	<0.0001	****	yes
			2-A	92.34	86.77	47.09	61.12		71.83	10.6874	2-way ANOVA	0.8399	ns	no
			2-S	87.21	97.47	68.25	37.87		72.7	13.0927	2-way ANOVA	0.9061	ns	no
			3-A	30.1	22.33	14.36	34.17		25.24	4.37994	2-way ANOVA	<0.0001	****	yes
			3-S	20.12	20.27	5.04	1.19		11.655	4.9929	2-way ANOVA	<0.0001	****	yes
											* alpha: 0.05
											** Uncorrected Fisher's LSD vs. WT

[truncated: 49 more sheets: Fig.5a, Fig.5c, Fig.5d, Fig.5e, Fig.5g, Fig.6a, Fig.6b, Fig.6c, Fig.6d, Fig.6f, Fig.6g, Fig.7a, Fig.7b, Fig.7d, Fig.7e, Fig.7f, Fig.7g, Fig.7h, Sup. Fig.1b, Sup. Fig.2b …]
